# Supplementary material for: Effects of storage time and temperature on coagulation factor and natural anticoagulant activities in healthy individuals
Source: Sci Rep. 2025 Mar 28;15:10797. doi: 10.1038/s41598-025-95389-w (PMC11953286; doi:10.1038/s41598-025-95389-w)
Supplement: Supplementary file 1 — Supplementary Material 1 [file 41598_2025_95389_MOESM1_ESM.xlsx]

## Sheet: Supplementary Table
	Supplementary Table 1: The values and statistical differences of FII, FV, FVII, FX, FVIII, FIX, FXI, FXII, FXIII, AT, PC and Free PS activities in sample after storage at room temperature (18 to 25°C), refrigerated (2 to 8°C), and frozen (-15 to -25°C)
		Temparature	Baseline		2 hours		3 hours		4 hours		5 hours		1 months		2 months		3 months		4 months		P-Value
	FII (%)	Room temperature (18 to 25°C)	100.344	8.5	99.7556	8.1	99.3111	8.9	98.9444	7.9	99.2	8.1	Not tested		Not tested		Not tested		Not tested		0.481
		Refrigerated (2 to 8°C)	100.344	8.5	98.5222	8.1	99.8444	7.9	98.5444	8.2	98.3889	8.7	Not tested		Not tested		Not tested		Not tested		0.136
		Frozen (-15 to -25°C)	104.456	5.8	Not tested		Not tested		Not tested		Not tested		105.233	4.7	104.256	4.4	102.733	4.6	100.2	4.1	<0.001
	FV (%)	Room temperature (18 to 25°C)	106.8	6.8	103.989	9.9	102.489	7.1	99.9889	7.7	94.9222	9.1	Not tested		Not tested		Not tested		Not tested		<0.001
		Refrigerated (2 to 8°C)	106.8	6.8	104.133	7.2	101.578	7.9	102.267	8.6	100.244	9.9	Not tested		Not tested		Not tested		Not tested		0.038
		Frozen (-15 to -25°C)	78.5111	20	Not tested		Not tested		Not tested		Not tested		65.8444	16.1	48.1444	17.2	60.6333	13.9	55.7	21.5	0.012
	FVII (%)	Room temperature (18 to 25°C)	117.867	9.7	121.456	9.4	122.067	8.2	123.356	8.7	124.133	9.2	Not tested		Not tested		Not tested		Not tested		0.006
		Refrigerated (2 to 8°C)	117.867	9.7	117.322	9.3	114.6	8.7	111.322	9	111.089	8.3	Not tested		Not tested		Not tested		Not tested		<0.001
		Frozen (-15 to -25°C)	108.278	7.9	Not tested		Not tested		Not tested		Not tested		104.8	6.8	108.578	6	105.256	7	104.678	8.7	0.263
	FX (%)	Room temperature (18 to 25°C)	100	22.9	96.8111	22.6	96.7889	23.6	97.0889	23.4	95.4333	22.7	Not tested		Not tested		Not tested		Not tested		<0.001
		Refrigerated (2 to 8°C)	100	22.9	97.8556	23.5	96.5222	21.8	94.5111	22.7	96.4	24.1	Not tested		Not tested		Not tested		Not tested		0.002
		Frozen (-15 to -25°C)	100.511	4.8	Not tested		Not tested		Not tested		Not tested		99.3556	5.2	97.0444	4.9	95.2111	4.7	93.2333	4.2	<0.001
	FVIII (%)	Room temperature (18 to 25°C)	109.678	13.4	91.9556	10	82.0889	9	70.5	6.7	63.0222	5.6	Not tested		Not tested		Not tested		Not tested		<0.001
		Refrigerated (2 to 8°C)	109.678	13.4	98.4	12.3	94.3778	9.7	88.9	8.5	84.8222	7.2	Not tested		Not tested		Not tested		Not tested		<0.001
		Frozen (-15 to -25°C)	151.378	5.3	Not tested		Not tested		Not tested		Not tested		135.722	6	123.356	3.5	113.5	1.3	112.822	2.6	<0.001
	FIX (%)	Room temperature (18 to 25°C)	98.8444	3.3	94.6444	4	96.2333	4.1	94.4667	3	92.1556	3.6	Not tested		Not tested		Not tested		Not tested		<0.001
		Refrigerated (2 to 8°C)	98.8444	3.3	95.8444	3.3	96.4889	4.1	93.3667	3.4	92.2556	3.2	Not tested		Not tested		Not tested		Not tested		<0.001
		Frozen (-15 to -25°C)	109.267	14.8	Not tested		Not tested		Not tested		Not tested		103.422	13.4	116.344	9.3	104.456	14.2	100.967	13.3	0.375
	FXI (%)	Room temperature (18 to 25°C)	90.9556	14.8	91.2778	14.6	91.0889	14.5	91.8	13.6	91.7333	12.8	Not tested		Not tested		Not tested		Not tested		0.947
		Refrigerated (2 to 8°C)	90.9556	14.8	89.0111	14.7	89.7444	14.1	90.9667	14.7	91.6667	14.8	Not tested		Not tested		Not tested		Not tested		0.015
		Frozen (-15 to -25°C)	101.478	22.4	Not tested		Not tested		Not tested		Not tested		96.5556	17.9	96.6889	18.1	95.4444	16.9	95.2444	17.2	0.102
	FXII (%)	Room temperature (18 to 25°C)	102.878	9.3	101.067	9.8	101.922	9.3	103.044	12	103.889	13.1	Not tested		Not tested		Not tested		Not tested		0.718
		Refrigerated (2 to 8°C)	102.878	9.3	101.744	9.8	102.344	10.3	101.411	10.1	102.1	10.4	Not tested		Not tested		Not tested		Not tested		0.591
		Frozen (-15 to -25°C)	108.467	5.8	Not tested		Not tested		Not tested		Not tested		104.878	6.5	104.033	6.7	107.433	8.7	107.367	8.2	0.139
	FXIII (%)	Room temperature (18 to 25°C)	92.3778	20.6	92.9111	21.6	93.8111	21.7	93.8	21.2	93.9333	20.9	Not tested		Not tested		Not tested		Not tested		0.058
		Refrigerated (2 to 8°C)	92.3778	20.6	92.3778	20.2	92.4778	20.5	92.8889	19.6	92.0333	19.9	Not tested		Not tested		Not tested		Not tested		0.548
		Frozen (-15 to -25°C)	94	10	Not tested		Not tested		Not tested		Not tested		93.3222	9.3	88.7	6.5	89.2667	7.9	95.4778	10.9	0.269
	AT (%)	Room temperature (18 to 25°C)	98.5889	1.5	98.9556	2	98.7222	1.1	98.6333	1.1	98.0222	2.2	Not tested		Not tested		Not tested		Not tested		0.843
		Refrigerated (2 to 8°C)	98.5889	1.5	97.9556	1.2	98.6444	1.2	97.2889	2.1	97.7556	2.7	Not tested		Not tested		Not tested		Not tested		0.642
		Frozen (-15 to -25°C)	105.156	4.7	Not tested		Not tested		Not tested		Not tested		104.689	6.3	103.211	4.6	101.322	2.6	103.133	4.5	0.125
	PC (%)	Room temperature (18 to 25°C)	113.811	5.6	114.578	5.3	115.444	5	115.456	6.1	116.4	6	Not tested		Not tested		Not tested		Not tested		0.007
		Refrigerated (2 to 8°C)	113.811	5.6	113.822	5.5	113.267	5.3	113.267	5.4	112.722	5.6	Not tested		Not tested		Not tested		Not tested		0.005
		Frozen (-15 to -25°C)	122.889	14.5	Not tested		Not tested		Not tested		Not tested		121.7	14.5	121.822	14.4	122.689	14.2	119.756	13.8	0.003
	Free PS (%)	Room temperature (18 to 25°C)	104.173	14.2	101.782	14.7	101.533	15.7	103.867	16.8	103.707	17.6	Not tested		Not tested		Not tested		Not tested		0.308
		Refrigerated (2 to 8°C)	104.173	14.2	104.319	14.8	105.486	14.7	105.034	15.2	106.128	15.2	Not tested		Not tested		Not tested		Not tested		0.085
		Frozen (-15 to -25°C)	112.912	21.4	Not tested		Not tested		Not tested		Not tested		110.254	18.8	109.264	19.1	109.542	23.1	104.754	20.2	0.026
		The statistical significance of differences among repeated-measure multiple groups was assessed by repeated-measures analysis of variance.
		Abbreviations : FII, factor II; FV, factor V; FVII, factor VII; FX, factor X; FVIII, factor VIII; FIX, factor IX; FXI, factor XI; FXII, factor XII; FXIII, factor XIII; AT, antithrombin; PC, protein C; Free PS, free protein S.
	Supplementary Table 2: The values and statistical differences of FV activities in sample after storage at frozen (-75 to -85°C) ,and FVIII activities in sample after storage at room temperature (18 to 25°C), refrigerated (2 to 8°C), and frozen (-75 to -85°C)
			Baseline		1 hours		1.5 hours		2 hours		2.5 hours		3 hours		3.5 hours		4 hours		4.5 hours		1 months		2 months		3 months		4 months		P-value
	FV (%)	Frozen (-75 to -85°C)	113.078	22.8	Not tested		Not tested		Not tested		Not tested		Not tested		Not tested		Not tested		Not tested		112.289	22.1	110.489	22.2	108.6	21.1	104.156	20	0.044
	FVIII (%)	Room temperature (18 to 25°C)	137	31.1	130.111	29.5	128.278	29.1	125.467	29.4	123.433	29.3	119.367	28.3	114.533	25	110.8	25.2	106.544	24.4	Not tested		Not tested		Not tested		Not tested		<0.001
		Refrigerated (2 to 8°C)	137	31.1	132.833	30	129.3	29.1	127.611	30.2	125.356	29.2	123.2	29.9	120.3	29.1	116.967	28.7	113.644	27.8	Not tested		Not tested		Not tested		Not tested		<0.001
		Frozen (-75 to -85°C)	137	31.1	Not tested		Not tested		Not tested		Not tested		Not tested		Not tested		Not tested		Not tested		135.678	37.5	136.567	39.3	133.711	30.6	127.7	35.5	0.166
		The statistical significance of differences among repeated-measure multiple groups was assessed by repeated-measures analysis of variance.
